# Supplementary material for: Altered acylated ghrelin response to food intake in congenital generalized lipodystrophy
Source: PLoS One. 2021 Jan 7;16(1):e0244667. doi: 10.1371/journal.pone.0244667 (PMC7790291; doi:10.1371/journal.pone.0244667)
Supplement: S1 Table — (XLSX) [file pone.0244667.s001.xlsx]

## Sheet: Planilha1
Supplementary table S1 - Prior food records of the CGL patients
	Total calories (kcal)	Carbohydrates (kcal)	Protein (kcal)	Lipids (kcal)	SFA (% lipids)	PUFA (% lipids)	MUFA (% lipids)	Cholesterol (mg)	Fiber (g)
Patient 1	1,433.08	143.80	141.24	258.66	9.81	8.68	11.87	346.7	14.58
Patient 2	1,819.14	174.08	131.40	212.67	12.76	10.56	13.88	293.40	26.28
Patient 3	1,351.50	251.12	81.44	151.74	4.38	3.45	4.97	178.20	18.74
Patient 4	2,027.47	231.88	112.96	124.11	1.54	1.46	1.66	356.00	33.31
Patient 5	1,215.31	252.60	76.64	159.30	3.93	7.76	5.37	125.11	21.17
Patient 6	2,040.04	227.24	103.08	156.78	8.06	5.82	9.14	383.00	19.87
Patient 7	2,190.06	227.24	74.8	220.41	7.86	10.24	10.43	377.49	19.83
