# Supplementary material for: Altered acylated ghrelin response to food intake in congenital generalized lipodystrophy
Source: PLoS One. 2021 Jan 7;16(1):e0244667. doi: 10.1371/journal.pone.0244667 (PMC7790291; doi:10.1371/journal.pone.0244667)
Supplement: S2 Table — (XLSX) [file pone.0244667.s002.xlsx]

## Sheet: Supplementary table S2
Supplementary Table S2: General characteristics of CGL patients
Group (Eutrophic 1; Obese 2; Congenital Generalized Lipodystrophy 3)	Mutation	Gender (Male 1; Female 2)	Age (years)	Family Income (minimum wage)	Origin	Schooling	Physical Activity	Sistemic Arterial Hypertension (Yes 1; No 2)	Diabetes Mellitus (Yes 1; No 2)	Body Mass Index (kg/m2)	Total calories (food record / kcal)	Carbohydrates (food record / kcal)	Protein (food record / kcal)	Lipids (food record / kcal)	SFA (food record / % lipids)	PUFA (food record / % lipids)	MUFA (food record / % lipids)	Cholesterol (food record / mg)	Fiber (food record / g)	Hunger Score (VAS) T0	Hunger Score (VAS) T90	∆ hunger (VAS)	Fullness Score (VAS) T0	Fullness Score (VAS) T90	∆ fullness (VAS)	Satiety Score (VAS) T0	Satiety Score (VAS) T90	∆ satiety (VAS)	Prospective Food Consumption Score (VAS) T0	Prospective Food Consumption Score (VAS) T90	∆ prospective food consumption (VAS)	Desire to eat Score (VAS) T0	Desire to eat Score (VAS) T90	∆ desire to eat (VAS)	Appetite Score (VAS) T0	Appetite Score (VAS) T90	∆ appetite score (VAS)	Satiation time (seconds)	Satiety time (seconds)	Total calories (test meal / kcal)	Carbohydrates (test meal / kcal)	Protein (test meal / kcal)	Lipids (test meal / kcal)	Tryglicerides T0 (mg/dL)	Tryglicerides T90 (mg/dL)	Total Cholesterol T0 (mg/dL)	Total Cholesterol T90 (mg/dL)	HDL-c T0(mg/dL)	HDL-c T90 (mg/dL)
EUT 1		2	16					2	2	21.7	1409.73	707.64	250.92	451.17	28.6	24.5	28.5	241.52	18.02	58.5	0	-58.5	24	87	63	9.5	80	70.5	100	20	-80	62.2	93.8	31.6	271.7	161.8	-109.9	1260	11700	1452.23	887.4	194.04	385.92	67	113	132	134	46	45
EUT 2		1	32					2	2	24.6	1934.22	508.68	1060.32	731.72	15.3	12.1	15.06	1156.97	14.25	83	21	-62	19.5	57.5	38	19.5	62	42.5	76.5	52.5	-24	63.2	60.5	-2.7	295.825	187.125	-108.7	360	10320	349.59	291.44	9.88	53.82	64	70	168	171	34	35
EUT 3		2	24					2	2	20	2222.77	1032.2	401.72	788.85	35.2	18.6	34.7	225.33	21.65	69	6	-63	7	95	88	34	0	-34	73.5	30.5	-43	52.7	79.8	27.1	283.075	148.425	-134.65	960	10020	585.95	386.48	90.6	103.32	74	107	174	198	34	36
EUT 4		1	30					2	2	21.5	1501.4	225.03	60.11	38.64	41.6	15.3	30.7	118.27	19.35	37	13	-24	14	78	64	36	79	43	49	21	-28	67.6	84.7	17.1	252.85	174.95	-77.9	420	14160	398.08	221.92	67.96	108.54	39	40	177	182	58	61
EUT 5		2	17					2	2	16.2	2656.32	1592.48	491.8	585.81					65.5	90.5	90	-0.5	10.5	8	-2.5	9	8	-1	93	91	-2	28.8	28.5	-0.3	282.05	283.25	1.2	780	12780	1365.32	751.72	179.24	434.79	54	62	126	120	35	33
EUT 7		1	20					2	2	20.7	1581.65	736.1	412.4	433.17	29.6	13.5	28.2	271.54	10.39	59.5	20	-39.5	7	28.5	21.5	6.5	64	57.5	61.5	20.5	-41	83.5	81.6	-1.9	301.375	228.225	-73.15	780	9300	611.47	472.28	50.68	89.1	23	30	123	115	37	36
EUT 8		2	13					2	2	21.8	1071.83	473.48	108.48	489.87	51	28.5	58.6	205.3	10.6	26.5	6.5	-20	23	95	72	18.5	79	60.5	77	17	-60	43.8	59.6	15.8	216.55	125.35	-91.2	600	15480	230.1	103.08	26.88	103.77		145	162	150	41	39
EUT 9		1	12					2	2	17.1	1328.09	776.6	184.2	367.29	45	17.1	33.2	399.25	9.67																234.475	150	-84.475	540	13080	326.75	173.36	38.04	117	94	110	180	174	42	40
EUT 10		1	25					2	2	19.6	2792.28	1231.8	574.8	985.68	34.4	15.4	37.2	836.81	13.27	71.5	9	-62.5	29.5	79	49.5	29.5	79	49.5	85.5	81	-4.5	25.1	93.8	68.7	238.475	194.05	-44.425	1200	14340	667.14	376	109.24	184.59	53	108	187	168	61	54
EUT 11		1	7					2	2	21.7	1690	815.16	483.92	390.87	43.3	21.06	26.4	700	17.9	91	10	-81	8.5	91	82.5	11	57	46	91	11.5	-79.5	68.3	31	-37.3	323.55	102.875	-220.675	660	16500	623.12	327.28	99.72	197.37	107	87	154	157	35	37
OB 1		2	16					2	2	26.3	2804.65	1514.64	468.04	821.97	29.3	16.4	33	488.18	24.62	60	40	-20		70	70		60	60	80	100	20	17.5	50	32.5	247.5	195	-52.5	420	15780	736.61	417.16	109.12	215.64	40	77	135	128	55	53
OB 2		1	34					1	2	33.3	1043.59	294.24	499.96	249.39	105	4.7	88	341.36	3.12	50	25	-25	27.5	64.5	37	27.5	62.5	35	50	33.5	-16.5	55.3	72.7	17.4	240.3	191.575	-48.725	420	9720	341.14	216.72	60.6	65.34	175	189	208	197	47	44
OB 3		2	36					2	2	36.3	2156.02	929.52	624.76	601.74	35.7	20.1	33	404.16	11.95	90	50	-40	50	80	30	50	90	40	70	10	-60	80	0	-80	287.5	122.5	-165	540	9600	518.38	212.92	110.48	195.66	221	250	220	217	36	35
OB 4		1	28					2	2	30.1	511.77	223.84	147.44	140.5	34.2	24	30.6	283.38	4.05	54.5	56.5	2	11	26.5	15.5	12	56	44	54	55	1	55.5	33.7	-21.8	262.5	227.45	-35.05	300	10500	573.76	407.28	57.6	110.52	156	190	190	186	50	49
OB 5		2	17					2	2	39.1	1981.9	921.48	397.6	1264.32					17.52	48.5	14	-34.5	19.5	71	51.5	23	13.5	-9.5	73	30	-43	42.1	68.3	26.2	239.35	168.8	-70.55	360	10560	410.67	354.16	25.72	36.45	63	76	146	145	30	30
OB 6		1	22					2	2	29.8	1358.4	658.28	251.56	444.96	41.4	13.6	29.9	169.8	9.62	67	65	-2	14	71	57	22	35	13	72	17	-55	49.2	62.2	13	270.2	210.45	-59.75	540	15660	653.47	447.56	80.2	127.53	164	187	232	233	49	50
OB 7		1	20					2	2	33.09	2531.01	1601.9	205.4	723.69	41.8	13.5	29.3	260.57	7.34	33.5	42	8.5	12	59.5	47.5	23.5	47	23.5	60	42	-18	66.3	68.6	2.3	252.8	211.6	-41.2	720	12900	683.97	470.6	96.68	118.44	89	121	134	141	33	33
OB 8		2	13					2	2	25.09	1130.68	625.44	299.68	205.56	35.7	19.3	28	217.9	18.04	55	95	40	6.5	7	0.5	7	7	0	95	66.5	-28.5	43.1	35.3	-7.8	265.35	289.925	24.575	300	8280	168.29	168.28	0	0	46	41	125	114	36	35
OB 11		1	29					2	2	32.4	2556.37	856.2	449.08	1251.09	38.3	16.7	30.5	1054.1	5.6	74.5	50.5	-24	17.5	46	28.5	17	67	50	95	27	-68	29.3	35.2	5.9	260.05	196.45	-63.6	480	10020	565.28	345.88	85.68	148.14	195	202	296	271	66	61
OB 10		1	9					2	2	24.7	822.87	225.84	388.32	208.71	40.7	19.3	28.9	511.42	3.15																300.475	150	-150.475	720	6300	487.4	244.04	124.08	120.06	105	176	149	147	33	32
CGL 1	Not identified	2	17	<1 minimum wage	Capital	Primary education	Moderate	2	1	22	2644.35	1595.68	614.96	433.71	28	25.7	30.7	371.08	35.26	14.5	39.5	25	29	43.5	14.5	11	49	38	45	43.5	-1.5	35.1	42.5	7.4	181.85	199.375	17.525	420	8580	764.7	432.8	107.6	224.64		323		158		26
CGL 2	AGPAT2	1	34	>1 ≤3 minimum wage	Capital	High school	Inactive	2	1	22.6	1713.2	1059	267.2	387	27.7	31.9	30.5	92.96	15.33	90	78	-12	0	33	33	0.1	20	19.9	98	71	-27	50	59.1	9.1	314.5	271.85	-42.65	1140	3780	697.11	463.36	78.96	159.93	224	336	103	109	24	22
CGL 3	Not identified	2	31	<1 minimum wage	Inland	Primary education	Inactive	2	1	21.7	2806.1	1357.12	693.16	755.82	28	21.3	41.3	370.17	65.77	5	5	0	4	95	91	1.5	95	93.5	97.5	4	-93.5	49.7	50.6	0.9	225.075	111.6	-113.475	180	15120	801.28	544.32	110.72	151.29	258	258	159	153	31	31
CGL 4	AGPAT2	1	30	>1 ≤3 minimum wage	Capital	High school	Inactive	1	1	23.7	912.54	405.4	276.24	210.51	35.7	19	29.3	324.91	2.09	81	33.5	-47.5	9.5	28.5	19	11	33	22	90.5	43.5	-47	50.75	67.8	17.05	294.875	233.675	-61.2	480	12720	521.28	322.32	88.8	115.65	833	789	281	274	18	18
CGL 5	AGPAT2	2	18	>3 ≤6 minimum wage	Capital	Primary education	Moderate	2	2	23.3	3791.95	2418.4	693.52	678.87					25.6	27	9	-18	26.5	89.5	63	23.5	86	62.5	43	8.5	-34.5	87.5	94.6	7.1	248.75	166.225	-82.525	420	12720	1187.02	780	152.92	255.33	97	194	142	144	47	46
CGL 6	Not identified	1	24	<1 minimum wage	Inland	High school	Moderate	2	1	24.4	1328.21	487.92	569.12	271.17	32.4	20.6	35.2	334	16.89	8.5	20	11.5	7	70.5	63.5	22	41	19	73	42	-31	50	69.1	19.1	219.75	179.1	-40.65	420	9240	571.47	423.8	57.64	90.63	421	438	226	224	35	34
CGL 7	Not identified	1	22	<1 minimum wage	Inland	Primary education	Moderate	1	1	24.5	1694.27	517	994.88	182.43	43.6	14.6	37	652.13	19.93	30	100	70	80	0	-80	80	0	-80	20	80	60	74.3	50	-24.3	179.3	320	140.7	360	6840	426.98	250.28	56.04	121.5	469	401	134	129	21	22
CGL 8	Not identified	2	13	<1 minimum wage	Capital	Primary education	Active	2	1	20.8	812.82	414.08	240.88	157.86	29.1	25.3	32.5	178.55	5.7	94	50	-44	7	6	-1	8.5	6.5	-2	92	72	-20	29	51.1	22.1	289	263.1	-25.9	480	3360	983.21	624	123.08	256.05	147	266	131	137	30	27
CGL 9	AGPAT2	1	11	>1 ≤3 minimum wage	Inland	Primary education	Moderate	2	2	17.6	1613.92	951.6	314.88	347.4	34.2	29.1	31.1	652.7	21.76	95.5	6.5	-89	5.5	95.5	90	5	95	90	96	6	-90	95.2	95.5	0.3	359.2	158	-201.2	420	6600	520.81	339.8	74.32	107.28	486	493	133	123	20	17
CGL 10	BSCL2	1	30	<1 minimum wage	Inland	University	Moderate	2	1	21.6	1925.65	931.9	753.88	239.85	44.8	15.3	34.6	617.54	33.67	32	91	59	16.5	7	-9.5	30	65.5	35.5	21.5	86	64.5	95	95	0	265.875	350.5	84.625	240	7920	770.69	521.48	112.76	142.02	127	876	155	253	31	26
CGL 11	BSCL2	1	7	<1 minimum wage	Capital	Primary education	Inactive	2	2	16.4	1499.1	1059.08	271.36	168.66	38	27.2	34.6	142.7	14.5	91	94	3	5.5	6	0.5	8	8.5	0.5	95.5	51	-44.5	93.5	51.1	-42.4	352.875	301.85	-51.025	900	6600	986.97	610.64	158.48	224.82	273	334	161	163	32	30
[truncated: 18 more columns]
